# Supplementary material for: Automated Texture Analysis and Determination of Fibre Orientation of Heart Tissue: A Morphometric Study
Source: PLoS One. 2016 Aug 9;11(8):e0160735. doi: 10.1371/journal.pone.0160735 (PMC4978441; doi:10.1371/journal.pone.0160735)
Supplement: S1 Zip — Contains all macros applied on sample image in Fig 1A: The input image, the segmented image, an overlay image and the results file containing the positions of the nuclei and their in-plane angles. (ZIP) [file pone.0160735.s001.zip]

Archive with 8 entries (7 files):
- Sample A/
- Sample A/Macro_Part_1_2.ijm
- Sample A/Macro_Part3.ijm
- Sample A/Macro_Part4.ijm
- Sample A/Results_Sample_A_Final.txt
- Sample A/Fig_A.jpg
- Sample A/Fig_C.jpg
- Sample A/Fig_B.jpg
