# Supplementary material for: Automated Texture Analysis and Determination of Fibre Orientation of Heart Tissue: A Morphometric Study
Source: PLoS One. 2016 Aug 9;11(8):e0160735. doi: 10.1371/journal.pone.0160735 (PMC4978441; doi:10.1371/journal.pone.0160735)
Supplement: S1 Zip — Contains all macros applied on sample image in Fig 1A: The input image, the segmented image, an overlay image and the results file containing the positions of the nuclei and their in-plane angles. (ZIP) [file pone.0160735.s001.zip › Sample A/Macro_Part_1_2.ijm]

selectWindow("Versuch1.jpg");
run("Duplicate...", "title=[Versuch1-1.jpg]");
run("Unsharp Mask...", "radius=10 mask=0.90");
imageCalculator("Multiply create", "Versuch1.jpg","Versuch1-1.jpg");
selectWindow("Result of Versuch1.jpg");
run("Remove Outliers...", "radius=5 threshold=50 which=Dark");
selectWindow("Result of Versuch1.jpg");
run("Colour Deconvolution", "vectors=[User values] [r1]=0.57735026 [g1]=0.57735026 [b1]=0.57735026 [r2]=0.9999995 [g2]=0.0007063186 [b2]=0.0007063186 [r3]=0.0007063186 [g3]=0.9999995 [b3]=0.0007063186");
selectWindow("Result of Versuch1.jpg-(Colour_2)");
run("Median...", "radius=2");
run("Gaussian Blur...", "sigma=10");
setAutoThreshold("IsoData");
//run("Threshold...");
setThreshold(0, 241);
setOption("BlackBackground", false);
run("Convert to Mask");
run("Convert to Mask");
imageCalculator("Add create", "Versuch1.jpg","Result of Versuch1.jpg-(Colour_2)");
//run("Threshold...");
// Color Thresholder 1.47n
// Autogenerated macro, single images only!
min=newArray(3);
max=newArray(3);
filter=newArray(3);
a=getTitle();
run("RGB Stack");
run("Convert Stack to Images");
selectWindow("Red");
rename("0");
selectWindow("Green");
rename("1");
selectWindow("Blue");
rename("2");
min[0]=0;
max[0]=148;
filter[0]="pass";
min[1]=0;
max[1]=125;
filter[1]="pass";
min[2]=0;
max[2]=148;
filter[2]="pass";
for (i=0;i<3;i++){
  selectWindow(""+i);
  setThreshold(min[i], max[i]);
  run("Convert to Mask");
  if (filter[i]=="stop")  run("Invert");
}
imageCalculator("AND create", "0","1");
imageCalculator("AND create", "Result of 0","2");
for (i=0;i<3;i++){
  selectWindow(""+i);
  close();
}
selectWindow("Result of 0");
close();
selectWindow("Result of Result of 0");
rename(a);
// Colour Thresholding-------------

run("Gaussian Blur...", "sigma=3");
setOption("BlackBackground", false);
run("Make Binary");
run("Set Measurements...", "area mean standard modal min centroid center perimeter bounding fit shape area_fraction stack limit add redirect=None decimal=3");
run("Analyze Particles...", "size=0-Infinity circularity=0.00-1.00 show=[Bare Outlines] display exclude include summarize record add in_situ");
roiManager("Show All with labels");
roiManager("Show All");
selectWindow("Versuch1.jpg");
selectWindow("Result of Versuch1.jpg");
run("Set Measurements...", "area mean standard modal min centroid center perimeter bounding fit shape area_fraction stack limit add redirect=None decimal=3");
saveAs("Results", "I:\\Medizinische Wissenschaften\\Dissertation\\Bilder\\Versuche\\Zellkerne\\Trichrome\\ZellkerneExtrahieren\\Versuch1 - PLOS\\ResultsVersuch1.txt");
