# Supplementary material for: Automated Texture Analysis and Determination of Fibre Orientation of Heart Tissue: A Morphometric Study
Source: PLoS One. 2016 Aug 9;11(8):e0160735. doi: 10.1371/journal.pone.0160735 (PMC4978441; doi:10.1371/journal.pone.0160735)
Supplement: S1 Zip — Contains all macros applied on sample image in Fig 1A: The input image, the segmented image, an overlay image and the results file containing the positions of the nuclei and their in-plane angles. (ZIP) [file pone.0160735.s001.zip › Sample A/Macro_Part4.ijm]

selectWindow("Versuch1.jpg");

pathfile=File.openDialog("Choose the file to Open:"); 
filestring=File.openAsString(pathfile); 
rows=split(filestring, "\n"); 
X=newArray(rows.length); 
Y=newArray(rows.length); 
al=newArray(rows.length); 
ak=newArray(rows.length); 
An=newArray(rows.length); 
wz=newArray(rows.length);

for(xi=0; xi<rows.length; xi++){ 
columns=split(rows[xi],"\t"); 
X[xi]=parseInt(columns[7]); 
Y[xi]=parseInt(columns[8]); 
al[xi]=parseInt(columns[16]); 
ak[xi]=parseInt(columns[17]); 
An[xi]=parseInt(columns[18]); 
wz[xi]=asin(ak[xi]/al[xi])*(180/PI);

run("Line Width...", "line=4");
makeLine(X[xi]-50, Y[xi], X[xi]+50, Y[xi]);
run("Rotate...", "angle="+An[xi]*(-1));

if (wz[xi] <15){
setForegroundColor(0, 255, 0);
} else {
if (wz[xi] <30){
setForegroundColor(118, 255,0);
} else {
if (wz[xi] <45){
setForegroundColor(255, 255, 0);
} else {
if (wz[xi] <60){
setForegroundColor(255, 105, 0);
} else {
if (wz[xi] <75){
setForegroundColor(255, 0, 0);
} else {
if (wz[xi] <90){
setForegroundColor(139, 0, 99);
}
}}}}}
run("Fill", "slice");
} 

selectWindow("Versuch1SegmentierteKerne.jpg");
run("Duplicate...", "title=Versuch1SegmentierteKerneDup.jpg");
selectWindow("Versuch1SegmentierteKerneDup.jpg");

pathfile=File.openDialog("Choose the file to Open:"); 
filestring=File.openAsString(pathfile); 
rows=split(filestring, "\n"); 
X=newArray(rows.length); 
Y=newArray(rows.length); 
M=newArray(rows.length); 
An=newArray(rows.length); 

for(xi=0; xi<rows.length; xi++){ 
columns=split(rows[xi],"\t"); 
X[xi]=parseInt(columns[7]); 
Y[xi]=parseInt(columns[8]); 
al[xi]=parseInt(columns[16]); 
ak[xi]=parseInt(columns[17]); 
An[xi]=parseInt(columns[18]); 
wz[xi]=asin(ak[xi]/al[xi])*(180/PI);

run("Line Width...", "line=2");
makeLine(X[xi]-50, Y[xi], X[xi]+50, Y[xi]);
run("Rotate...", "angle="+An[xi]*(-1));

if (wz[xi] <15){
setForegroundColor(0, 255, 0);
} else {
if (wz[xi] <30){
setForegroundColor(118, 255,0);
} else {
if (wz[xi] <45){
setForegroundColor(166, 255, 0);
} else {
if (wz[xi] <60){
setForegroundColor(255, 255, 0);
} else {
if (wz[xi] <75){
setForegroundColor(255, 105, 0);
} else {
if (wz[xi] <90){
setForegroundColor(255, 0, 0);
}
}}}}}
run("Fill", "slice");
} 
saveAs("Jpeg", "I:\\Medizinische Wissenschaften\\Dissertation\\Bilder\\Versuche\\Zellkerne\\Trichrome\\ZellkerneExtrahieren\\Versuch1 - PLOS\\Versuch1SegmentierteKerneNummern.jpg");
setForegroundColor(0, 0, 0);

selectWindow("Versuch1SegmentierteKerne.jpg");
run("Add Image...", "image=Versuch1.jpg x=0 y=0 opacity=50");
saveAs("Jpeg", "I:\\Medizinische Wissenschaften\\Dissertation\\Bilder\\Versuche\\Zellkerne\\Trichrome\\ZellkerneExtrahieren\\Versuch1 - PLOS\\Versuch1Overlay.jpg");
