# Supplementary material for: Automated Texture Analysis and Determination of Fibre Orientation of Heart Tissue: A Morphometric Study
Source: PLoS One. 2016 Aug 9;11(8):e0160735. doi: 10.1371/journal.pone.0160735 (PMC4978441; doi:10.1371/journal.pone.0160735)
Supplement: S1 Zip — Contains all macros applied on sample image in Fig 1A: The input image, the segmented image, an overlay image and the results file containing the positions of the nuclei and their in-plane angles. (ZIP) [file pone.0160735.s001.zip › Sample A/Results_Sample_A_Final.txt]

	Area	Mean	StdDev	Mode	Min	Max	X	Y	XM	YM	Perim.	BX	BY	Width	Height	Major	Minor	Angle	Circ.	%Area	Slice	AR	Round	Solidity	XStart	YStart
1	838	255	0	255	255	255	127	35	127	35	115.983	114	13	26	44	45.680	23.358	75.330	0.783	100	1	1.956	0.511	0.951	128	13
2	1130	255	0	255	255	255	600	209	600	209	146.225	587	179	26	60	61.906	23.241	78.188	0.664	100	1	2.664	0.375	0.958	602	179
3	376	255	0	255	255	255	385	223	385	223	72.184	375	211	20	24	24.734	19.355	82.624	0.907	100	1	1.278	0.783	0.942	382	211
4	400	255	0	255	255	255	940	257	940	257	88.770	932	239	16	36	38.203	13.331	74.627	0.638	100	1	2.866	0.349	0.943	942	239
5	286	255	0	255	255	255	535	285	535	285	63.113	526	275	18	20	23.116	15.753	55.037	0.902	100	1	1.467	0.681	0.953	534	275
6	324	255	0	255	255	255	826	307	826	307	77.941	819	291	14	32	33.213	12.421	77.275	0.670	100	1	2.674	0.374	0.939	827	291
7	498	255	0	255	255	255	674	380	674	380	90.426	664	363	20	34	36.290	17.472	72.200	0.765	100	1	2.077	0.481	0.949	675	363
8	780	255	0	255	255	255	92	421	92	421	143.397	81	390	22	62	64.137	15.484	75.065	0.477	100	1	4.142	0.241	0.940	98	390
9	740	255	0	255	255	255	567	438	567	438	117.154	556	414	22	48	48.724	19.337	78.236	0.678	100	1	2.520	0.397	0.943	570	414
10	804	255	0	255	255	255	885	451	885	451	125.640	872	426	26	50	52.712	19.420	70.083	0.640	100	1	2.714	0.368	0.941	891	426
11	278	255	0	255	255	255	462	473	462	473	65.355	454	461	16	24	24.803	14.271	75.030	0.818	100	1	1.738	0.575	0.921	462	461
12	454	255	0	255	255	255	710	591	710	591	112.569	699	568	22	46	50.641	11.415	67.132	0.450	100	1	4.436	0.225	0.917	717	568
13	118	255	0	255	255	255	169	589	169	589	39.799	164	582	10	14	14.522	10.346	77.548	0.936	100	1	1.404	0.712	0.944	168	582
