# Supplementary material for: Automated Texture Analysis and Determination of Fibre Orientation of Heart Tissue: A Morphometric Study
Source: PLoS One. 2016 Aug 9;11(8):e0160735. doi: 10.1371/journal.pone.0160735 (PMC4978441; doi:10.1371/journal.pone.0160735)
Supplement: S2 Zip — Contains all macros applied on sample image in Fig 1B: The input image, the segmented image, an overlay image and the results file containing the positions of the nuclei and their in-plane angles. (ZIP) [file pone.0160735.s002.zip › Sample B/Results_Sample_B_Final.txt]

	Area	Mean	StdDev	Mode	Min	Max	X	Y	XM	YM	Perim.	BX	BY	Width	Height	Major	Minor	Angle	Circ.	%Area	Slice	AR	Round	Solidity	XStart	YStart
1	332	255	0	255	255	255	251	21	251	21	66.527	242	10	18	22	23.320	18.127	71.754	0.943	100	1	1.287	0.777	0.960	248	10
2	990	255	0	255	255	255	281	42	281	42	128.368	260	23	42	38	51.468	24.491	41.785	0.755	100	1	2.102	0.476	0.956	289	23
3	980	255	0	255	255	255	714	75	714	75	117.640	697	56	34	38	42.075	29.656	56.557	0.890	100	1	1.419	0.705	0.965	714	56
4	804	255	0	255	255	255	708	167	708	167	113.640	688	152	40	30	45.367	22.565	31.355	0.782	100	1	2.011	0.497	0.958	713	152
5	1088	255	0	255	255	255	204	211	204	211	124.468	186	191	36	40	44.392	31.206	52.735	0.883	100	1	1.423	0.703	0.964	206	191
6	715	255	0	255	255	255	125.009	223.015	125.009	223.015	102.326	108	209	34	28	37.274	24.423	30.279	0.858	100	1	1.526	0.655	0.955	126	209
7	1152	255	0	255	255	255	931	248	931	248	148.167	908	224	46	48	62.563	23.445	47.866	0.659	100	1	2.669	0.375	0.950	943	224
8	756	255	0	255	255	255	751	241	751	241	107.983	731	228	40	26	41.377	23.263	21.231	0.815	100	1	1.779	0.562	0.953	752	228
9	858	255	0	255	255	255	528	259	528	259	110.811	511	242	34	34	39.492	27.662	42.830	0.878	100	1	1.428	0.700	0.959	532	242
10	876	255	0	255	255	255	945	341	945	341	114.811	929	322	32	38	44.086	25.299	54.587	0.835	100	1	1.743	0.574	0.963	948	322
11	492	255	0	255	255	255	424	343	424	343	85.841	408	333	32	20	32.560	19.239	16.920	0.839	100	1	1.692	0.591	0.952	422	333
12	1066	255	0	255	255	255	495	391	495	391	141.924	471	370	48	42	60.243	22.530	39.068	0.665	100	1	2.674	0.374	0.948	510	370
13	868	255	0	255	255	255	562	463	562	463	123.882	547	440	30	46	51.318	21.536	63.211	0.711	100	1	2.383	0.420	0.953	567	440
14	486	255	0	255	255	255	200	472	200	472	81.841	187	460	26	24	27.484	22.514	26.089	0.912	100	1	1.221	0.819	0.949	200	460
15	1146	255	0	255	255	255	317	486	317	486	137.439	296	464	42	44	55.511	26.285	47.117	0.762	100	1	2.112	0.474	0.961	326	464
16	880	255	0	255	255	255	955	579	955	579	111.983	940	560	30	38	39.603	28.292	65.111	0.882	100	1	1.400	0.714	0.960	957	560
17	1220	255	0	255	255	255	478	616	478	616	132.953	459	594	38	44	49.422	31.431	54.219	0.867	100	1	1.572	0.636	0.967	482	594
18	858	255	0	255	255	255	809	616	809	616	113.740	796	595	26	42	43.192	25.292	88.055	0.833	100	1	1.708	0.586	0.958	805	595
19	536	255	0	255	255	255	742	699	742	699	85.841	730	685	24	28	30.527	22.356	59.382	0.914	100	1	1.366	0.732	0.961	741	685
