# Supplementary material for: Automated Texture Analysis and Determination of Fibre Orientation of Heart Tissue: A Morphometric Study
Source: PLoS One. 2016 Aug 9;11(8):e0160735. doi: 10.1371/journal.pone.0160735 (PMC4978441; doi:10.1371/journal.pone.0160735)
Supplement: S3 Zip — Contains all macros applied on sample image in Fig 1C: The input image, the segmented image, an overlay image and the results file containing the positions of the nuclei and their in-plane angles. (ZIP) [file pone.0160735.s003.zip]

Archive with 8 entries (7 files):
- Sample C/
- Sample C/Macro_Part_1_2.ijm
- Sample C/Macro_Part_3.ijm
- Sample C/Macro_Part_4.ijm
- Sample C/Results_Sample_C_Final.txt
- Sample C/Fig_A.jpg
- Sample C/Fig_C.jpg
- Sample C/Fig_B.jpg
