# Supplementary material for: Automated Texture Analysis and Determination of Fibre Orientation of Heart Tissue: A Morphometric Study
Source: PLoS One. 2016 Aug 9;11(8):e0160735. doi: 10.1371/journal.pone.0160735 (PMC4978441; doi:10.1371/journal.pone.0160735)
Supplement: S3 Zip — Contains all macros applied on sample image in Fig 1C: The input image, the segmented image, an overlay image and the results file containing the positions of the nuclei and their in-plane angles. (ZIP) [file pone.0160735.s003.zip › Sample C/Results_Sample_C_Final.txt]

	Area	Mean	StdDev	Mode	Min	Max	X	Y	XM	YM	Perim.	BX	BY	Width	Height	Major	Minor	Angle	Circ.	%Area	Slice	AR	Round	Solidity	XStart	YStart
1	97	255	0	255	255	255	267.747	11.211	267.747	11.211	35.456	261	6	13	10	12.857	9.606	158.781	0.970	100	1	1.338	0.747	0.919	264	6
2	578	255	0	255	255	255	1173.166	36.804	1173.166	36.804	92.569	1161	20	26	32	33.515	21.958	120.406	0.848	100	1	1.526	0.655	0.943	1168	20
3	427	255	0	255	255	255	243.781	37.018	243.781	37.018	81.740	231	24	27	25	32.443	16.758	139.164	0.803	100	1	1.936	0.517	0.931	235	24
4	617	255	0	255	255	255	297.536	80.792	297.536	80.792	104.225	276	69	37	25	34.287	22.912	176.272	0.714	100	1	1.496	0.668	0.896	297	69
5	246	255	0	255	255	255	858.341	89.232	858.341	89.232	59.355	848	81	20	17	22.179	14.122	147.979	0.877	100	1	1.570	0.637	0.934	850	81
6	581	255	0	255	255	255	751.805	104.505	751.805	104.505	91.154	737	91	30	27	32.081	23.059	142.633	0.879	100	1	1.391	0.719	0.946	746	91
7	549	255	0	255	255	255	168.052	116.422	168.052	116.422	118.610	146	100	43	33	53.625	13.035	147.425	0.490	100	1	4.114	0.243	0.878	148	100
8	268	255	0	255	255	255	779.970	153.631	779.970	153.631	63.598	770	144	21	19	23.862	14.300	140.945	0.833	100	1	1.669	0.599	0.931	775	144
9	471	255	0	255	255	255	648.540	169.286	648.540	169.286	83.740	634	157	29	24	31.123	19.269	148.266	0.844	100	1	1.615	0.619	0.941	641	157
10	108	255	0	255	255	255	317.120	164.213	317.120	164.213	37.213	311	159	12	11	12.667	10.856	154.065	0.980	100	1	1.167	0.857	0.935	313	159
11	475	255	0	255	255	255	756.496	179.327	756.496	179.327	82.083	742	168	28	23	30.224	20.011	150.327	0.886	100	1	1.510	0.662	0.949	747	168
12	495	255	0	255	255	255	256.728	188.971	256.728	188.971	97.882	242	172	30	33	42.189	14.939	132.615	0.649	100	1	2.824	0.354	0.902	243	172
13	486	255	0	255	255	255	487.276	192.208	487.276	192.208	84.912	472	181	29	24	32.574	18.996	144.895	0.847	100	1	1.715	0.583	0.954	476	181
14	510	255	0	255	255	255	1121.214	240.020	1121.214	240.020	88.426	1109	226	24	29	32.457	20.007	63.048	0.820	100	1	1.622	0.616	0.937	1118	226
15	534	255	0	255	255	255	611.307	245.996	611.307	245.996	112.024	592	229	41	32	50.330	13.509	143.924	0.535	100	1	3.726	0.268	0.910	595	229
16	186	255	0	255	255	255	1183.758	276.376	1183.758	276.376	51.941	1175	268	16	17	16.988	13.940	127.478	0.866	100	1	1.219	0.821	0.912	1184	268
17	509	255	0	255	255	255	806.321	336.775	806.321	336.775	108.711	792	322	28	30	28.299	22.901	107.148	0.541	100	1	1.236	0.809	0.806	807	322
18	200	255	0	255	255	255	304.140	332.135	304.140	332.135	55.598	294	324	19	17	21.570	11.805	140.097	0.813	100	1	1.827	0.547	0.907	298	324
19	349	255	0	255	255	255	885.428	343.893	885.428	343.893	71.355	873	335	26	17	26.611	16.699	164.297	0.861	100	1	1.594	0.628	0.951	878	335
20	90	255	0	255	255	255	888.644	361.722	888.644	361.722	37.799	881	358	16	7	16.361	7.004	174.992	0.792	100	1	2.336	0.428	0.923	883	358
21	489	255	0	255	255	255	468.445	378.684	468.445	378.684	94.468	451	366	36	25	39.718	15.676	146.291	0.689	100	1	2.534	0.395	0.934	459	366
22	98	255	0	255	255	255	1165.908	401.255	1165.908	401.255	35.799	1160	396	11	11	11.761	10.610	133.127	0.961	100	1	1.108	0.902	0.933	1163	396
23	88	255	0	255	255	255	1111.943	434.023	1111.943	434.023	35.213	1106	429	12	10	14.070	7.964	147.503	0.892	100	1	1.767	0.566	0.921	1107	429
24	571	255	0	255	255	255	847.749	506.700	847.749	506.700	116.225	825	497	44	22	46.774	15.543	166.228	0.531	100	1	3.009	0.332	0.850	827	497
25	244	255	0	255	255	255	772.516	507.881	772.516	507.881	66.770	761	499	24	17	28.124	11.046	153.126	0.688	100	1	2.546	0.393	0.917	762	499
26	353	255	0	255	255	255	1065.265	535.375	1065.265	535.375	75.012	1053	525	26	20	27.279	16.476	149.203	0.788	100	1	1.656	0.604	0.918	1057	525
27	757	255	0	255	255	255	1041.102	548.471	1041.102	548.471	114.711	1022	532	40	32	46.977	20.518	145.301	0.723	100	1	2.290	0.437	0.944	1026	532
28	354	255	0	255	255	255	1216.879	548.655	1216.879	548.655	82.083	1200	539	31	20	32.579	13.835	154.383	0.660	100	1	2.355	0.425	0.904	1201	539
29	845	255	0	255	255	255	117.760	562.566	117.760	562.566	128.610	95	546	47	34	55.009	19.559	149.419	0.642	100	1	2.813	0.356	0.918	100	546
30	689	255	0	255	255	255	289.231	559.837	289.231	559.837	110.468	271	546	39	30	42.132	20.822	150.272	0.710	100	1	2.023	0.494	0.916	277	546
31	942	255	0	255	255	255	667.308	584.046	667.308	584.046	133.681	643	566	48	37	56.324	21.294	147.219	0.662	100	1	2.645	0.378	0.944	653	566
32	569	255	0	255	255	255	57.853	689.236	57.853	689.236	100.468	41	674	34	30	37.222	19.463	139.738	0.708	100	1	1.912	0.523	0.899	52	674
33	34	255	0	255	255	255	131.676	709.059	131.676	709.059	20.728	128	706	7	6	7.664	5.648	144.277	0.994	100	1	1.357	0.737	0.919	129	706
34	148	255	0	255	255	255	268	11	268	11	43.213	261	5	14	12	15.104	12.476	163.602	0.996	100	1	1.211	0.826	0.961	263	5
35	699	255	0	255	255	255	1172.985	37.009	1172.985	37.009	101.154	1159	20	28	34	36.541	24.356	120.029	0.858	100	1	1.500	0.667	0.948	1166	20
36	520	255	0	255	255	255	244	37	244	37	87.497	230	24	28	26	34.275	19.317	139.303	0.854	100	1	1.774	0.564	0.961	232	24
37	726	255	0	255	255	255	298	81	298	81	101.154	280	68	36	26	36.459	25.353	176.542	0.892	100	1	1.438	0.695	0.955	295	68
38	314	255	0	255	255	255	858	89	858	89	66.527	847	80	22	18	24.119	16.576	150.575	0.892	100	1	1.455	0.687	0.949	850	80
39	688	255	0	255	255	255	752	105	752	105	98.326	736	91	32	28	34.459	25.422	144.659	0.894	100	1	1.355	0.738	0.956	742	91
40	690	255	0	255	255	255	168	116	168	116	128.267	144	99	48	34	57.451	15.292	147.016	0.527	100	1	3.757	0.266	0.926	146	99
41	336	255	0	255	255	255	780	154	780	154	68.184	769	144	22	20	25.961	16.479	141.517	0.908	100	1	1.575	0.635	0.960	771	144
42	556	255	0	255	255	255	649	169	649	169	90.326	634	156	30	26	33.258	21.286	148.392	0.856	100	1	1.562	0.640	0.946	642	156
43	160	255	0	255	255	255	317	164	317	164	44.870	310	157	14	14	14.946	13.630	145.225	0.999	100	1	1.097	0.912	0.947	314	157
44	568	255	0	255	255	255	756	179	756	179	88.669	741	167	30	24	32.281	22.403	152.649	0.908	100	1	1.441	0.694	0.964	746	167
45	608	255	0	255	255	255	257	189	257	189	104.468	241	172	32	34	44.253	17.493	132.738	0.700	100	1	2.530	0.395	0.941	242	172
46	594	255	0	255	255	255	487	192	487	192	93.154	471	179	32	26	35.372	21.382	146.251	0.860	100	1	1.654	0.604	0.952	475	179
47	598	255	0	255	255	255	1121	240	1121	240	93.255	1109	224	24	32	34.313	22.190	65.048	0.864	100	1	1.546	0.647	0.957	1122	224
48	692	255	0	255	255	255	611	246	611	246	121.439	589	229	44	34	53.005	16.623	143.829	0.590	100	1	3.189	0.314	0.928	591	229
49	250	255	0	255	255	255	1184	276	1184	276	57.355	1175	267	18	18	19.366	16.437	126.008	0.955	100	1	1.178	0.849	0.940	1179	267
50	608	255	0	255	255	255	806	337	806	337	90.326	793	322	26	30	30.331	25.523	106.190	0.936	100	1	1.188	0.841	0.957	802	322
51	276	255	0	255	255	255	304	332	304	332	62.527	294	323	20	18	23.874	14.720	141.358	0.887	100	1	1.622	0.617	0.955	295	323
52	448	255	0	255	255	255	885	344	885	344	79.012	871	334	28	20	29.404	19.399	164.114	0.902	100	1	1.516	0.660	0.961	877	334
53	138	255	0	255	255	255	889	362	889	362	47.213	880	357	18	10	18.714	9.389	175.947	0.778	100	1	1.993	0.502	0.902	886	357
54	618	255	0	255	255	255	468	379	468	379	102.811	450	365	36	28	42.597	18.472	146.203	0.735	100	1	2.306	0.434	0.946	452	365
55	156	255	0	255	255	255	1166	401	1166	401	44.870	1159	394	14	14	14.699	13.513	134.992	0.974	100	1	1.088	0.919	0.934	1163	394
56	134	255	0	255	255	255	1112	434	1112	434	42.042	1105	428	14	12	16.084	10.607	146.462	0.953	100	1	1.516	0.659	0.950	1106	428
57	720	255	0	255	255	255	848	507	848	507	117.154	824	496	48	22	49.801	18.408	166.301	0.659	100	1	2.705	0.370	0.942	833	496
58	330	255	0	255	255	255	773	508	773	508	73.841	759	499	28	18	30.724	13.676	153.696	0.761	100	1	2.247	0.445	0.940	761	499
59	430	255	0	255	255	255	1065	535	1065	535	77.841	1052	524	26	22	29.326	18.669	148.203	0.892	100	1	1.571	0.637	0.956	1056	524
60	914	255	0	255	255	255	1041	548	1041	548	122.125	1020	531	42	34	49.311	23.600	145.192	0.770	100	1	2.089	0.479	0.959	1024	531
61	1016	255	0	255	255	255	118	563	118	563	137.439	93	545	50	36	57.513	22.492	149.316	0.676	100	1	2.557	0.391	0.943	99	545
62	824	255	0	255	255	255	289	560	289	560	113.640	269	545	40	30	44.654	23.495	150.215	0.802	100	1	1.901	0.526	0.957	274	545
63	1074	255	0	255	255	255	667	584	667	584	140.267	642	565	50	38	58.487	23.380	146.946	0.686	100	1	2.502	0.400	0.950	647	565
64	660	255	0	255	255	255	58	689	58	689	99.983	42	674	32	30	39.026	21.533	139.794	0.830	100	1	1.812	0.552	0.958	45	674
65	70	255	0	255	255	255	132	709	132	709	30.142	127	705	10	8	10.618	8.394	159.980	0.968	100	1	1.265	0.790	0.946	128	705
